# Supplementary material for: The effect of modified locking methods and suture materials on Zone II flexor tendon repair—An ex vivo study
Source: PLoS One. 2018 Oct 5;13(10):e0205121. doi: 10.1371/journal.pone.0205121 (PMC6173425; doi:10.1371/journal.pone.0205121)
Supplement: S1 Dataset — The first sheet provides the individual sample identifier, group type, shortening percentage, failure mode, maximum load, load to create a 2 mm gap, stiffness, modified resilience, strain at 20 N, yield force and displacement at yield force. The second sheet summarizes these data as mean, standard deviation, and sample size for each sample group and result. (XLSX) [file pone.0205121.s001.xlsx]

## Sheet: Sheet1
technique	suture	shortning (%)	failure mode	Max Load (N)	2mm Gap Force(N)	Stifness (N/mm)	Resilience (N strain)	Yield Force (N)	Yield displ (mm)	strain at 20N
MK	Supramid	13.4833	Suture breakage (SB)	100.848	84.6862	36.2943	7.1022e-06	83.9325	2.8477	0.9857
MK	Supramid	11.7542	Pullout (PO)	106.496	89.5882	27.7375	1.1465e-05	103.274	4.2424	0.0839
MK	Supramid	11.7583	PO	93.062	90.157	47.9395	4.7861e-06	88.917	2.433	0.8729
MK	Supramid	17.6417	Half PO half SB	106.788	95.8438	35.463	9.9083e-06	98.9996	3.9862	0.0906
MK	Supramid	12.6125	SB	110.016	88.7474	21.9453	1.00681e-05	104.748	4.4076	0.8933
MK	Supramid	16.5042	PO	102.289	90.1084	26.7432	7.7564e-06	90.699	3.5324	0.0616
MK	Supramid	10.0458	PO	99.278	87.2161	34.1916	7.2094e-06	92.9822	3.0902	0.0614
MK	Supramid	15.0583	SB	94.51	88.0641	35.8023	7.5482e-06	92.29	3.5077	0.0948
HHL	Supramid	14.2375	Knot failure (KF)	85.082	74.2821	20.7514	9.4275e-06	75.2772	4.099	1.008
HHL	Supramid	13.7208	SB	107.647	85.8205	29.91	1.10797e-05	88.9101	3.2022	0.0577
HHL	Supramid	13.7333	SB	107.547	97.6048	35.3305	1.31306e-05	68.0692	2.4776	0.0712
HHL	Supramid	9.97917	SB	97.266	81.7129	28.3111	8.892e-06	84.5851	3.8598	0.0967
HHL	Supramid	13.8	SB	121.338	82.5556	23.9863	1.77807e-05	115.398	4.8371	0.0709
HHL	Supramid	23.3458	SB	110.097	94.2599	51.1839	6.5368e-06	72.3044	2.4077	0.0713
HHL	Supramid	13.9167	SB	125.367	104.613	49.4627	6.7099e-06	87.8816	2.9838	0.0822
HHL	Supramid	16.6667	SB	112.874	100.944	37.8257	9.415e-06	98.5386	3.7674	0.0954
SLK	Supramid	14.1042	SB	132.642	132.391	49.4267	7.5307e-06	102.65	3.021	0.0695
SLK	Supramid	14.0417	SB	130.217	121.148	60.7142	6.6504e-06	106.141	2.5472	0.0638
SLK	Supramid	10.0083	SB	114.708	78.3302	22.6719	1.1483e-05	81.0055	3.5458	0.0588
SLK	Supramid	20.1833	SB	112.082	103.48	46.4608	6.834e-06	95.7092	3.1512	0.0844
SLK	Supramid	17.7875	SB	138.469	119.138	49.0848	9.3035e-06	111.317	2.8362	0.0503
SLK	Supramid	14.0542	SB	136.097	118.126	41.7694	1.52017e-05	127.551	3.3299	0.0537
SLK	Supramid	10.9417	SB	102.942	72.5715	29.5313	5.7313e-06	72.9907	3.0417	0.0849
SLK	Supramid	15.7833	SB	128.406	119.705	34.423	1.64131e-05	126.643	4.8113	0.0979
MK	Fiberwire	14.3708	KF	107.62	93.4764	37.3506	7.5168e-06	90.0753	2.7933	1.3514
MK	Fiberwire	19.8667	PO	96.524	70.3398	36.0654	3.5978e-06	61.8355	1.8437	0.9811
MK	Fiberwire	12.7625	PO	107.826	85.7697	26.823	1.20728e-05	106.39	3.6885	0.0534
MK	Fiberwire	13.0417	KF	119.757	111.802	46.9269	8.362e-06	108.784	2.6051	1.0741
MK	Fiberwire	10.7833	PO	136.552	107.631	49.9197	1.90144e-05	103.046	2.511	0.0485
MK	Fiberwire	10.85	KF	105.296	99.7071	67.16	6.9287e-06	59.8214	1.157	0.0376
MK	Fiberwire	11.8	KF	104.983	104.166	47.5517	7.0156e-06	93.3486	2.0037	0.0306
MK	Fiberwire	11.025	PO	96.798	83.9417	56.4647	5.9582e-06	91.7333	1.7757	0.0334
HHL	Fiberwire	18.9	PO	142.661	124.633	56.4306	1.23243e-05	124.131	2.8153	0.0504
HHL	Fiberwire	16.7	KF	119.108	109.446	35.6825	1.23138e-05	113.853	3.2094	0.0374
HHL	Fiberwire	12.9125	PO	123.69	121.8	37.9083	1.54912e-05	116.458	3.5661	1.2597
HHL	Fiberwire	12.7042	PO	118.109	101.291	55.2011	8.537e-06	65.1543	1.3861	0.0355
HHL	Fiberwire	21.1958	KF	127.186	96.2464	37.228	6.0927e-06	119.822	3.284	0.0434
HHL	Fiberwire	19.4208	KF	104.129	80.335	31.6337	7.2874e-06	88.3165	2.8084	0.0428
HHL	Fiberwire	18.9458	KF	140.372	137.974	45.994	8.3665e-06	129.263	2.8354	0.0295
HHL	Fiberwire	11.425	KF	140.284	115.201	49.4108	5.2553e-06	113.945	2.5242	0.042
SLK	Fiberwire	9.23333	Half PO half SB	171.058	124.611	36.1438	1.18777e-05	156.282	4.7215	0.0644
SLK	Fiberwire	20.3625	KF	133.25	110.172	37.6852	1.30089e-05	90.6917	2.5887	0.0395
SLK	Fiberwire	10.5125	KF	156.374	135.329	47.9023	1.7308e-05	145.252	3.2534	1.397
SLK	Fiberwire	13.4542	KF	146.422	128.202	33.6546	1.52574e-05	125.167	2.8761	0.0171
SLK	Fiberwire	18.5083	PO	143.78	143.029	58.985	8.9129e-06	135.527	2.6181	0.0559
SLK	Fiberwire	16.325	PO	157.526	144.143	70.7741	6.7708e-06	122.681	1.8008	0.0319
SLK	Fiberwire	18.15	KF	139.636	103.411	36.8896	8.8609e-06	130.169	2.7339	0.0488
SLK	Fiberwire	10.2583	KF	150.857	144.186	52.3623	1.01377e-05	148.678	2.742	0.4481

## Sheet: Sheet2
mean	technique	suture	sample size	shortning (%)	Max Load (N)	2mm Gap Force(N)	Stifness (N/mm)	Resilience (N strain)	Yield Force (N)	Yield displ (mm)	strain at 20N
	MK	Supramid	8	13.6073	101.661	89.3014	33.2646	8.23046e-06	94.4802	3.5059	0.393025
	HHL	Supramid	8	14.925	108.402	90.2241	34.5952	1.03715e-05	86.3705	3.45432	0.194175
	SLK	Supramid	8	14.613	124.445	108.111	41.7603	9.89346e-06	103.001	3.28554	0.0704125
	MK	Fiberwire	8	13.0625	109.419	94.6041	46.0328	8.80829e-06	89.3793	2.29725	0.451263
	HHL	Fiberwire	8	16.5255	126.942	110.866	43.6861	9.45853e-06	108.868	2.80361	0.192588
	SLK	Fiberwire	8	14.6005	149.863	129.135	46.7996	1.15168e-05	131.806	2.91681	0.262838
SD	technique	suture	sample size	shortning (%)	Max Load (N)	2mm Gap Force(N)	Stifness (N/mm)	Resilience (N strain)	Yield Force (N)	Yield displ (mm)	strain at 20N
	MK	Supramid	8	2.59987	5.99146	3.20169	7.90902	2.12212e-06	7.23795	0.691173	0.435495
	HHL	Supramid	8	3.85506	12.8015	10.6738	11.1666	3.68622e-06	15.3922	0.838747	0.329101
	SLK	Supramid	8	3.33927	12.8656	21.6702	12.3144	4.07679e-06	19.5608	0.685793	0.0170056
	MK	Fiberwire	8	3.02215	13.1535	13.9626	12.633	4.76157e-06	18.9239	0.77332	0.575958
	HHL	Fiberwire	8	3.69156	13.5009	18.1355	9.39243	3.55588e-06	21.4156	0.661752	0.431223
	SLK	Fiberwire	8	4.305	11.8367	15.7018	13.2182	3.54859e-06	20.3498	0.8348	0.479919
